# Supplementary material for: Periodontal Inflamed Surface Area Mediates the Link between Homocysteine and Blood Pressure
Source: Biomolecules. 2021 Jun 12;11(6):875. doi: 10.3390/biom11060875 (PMC8231519; doi:10.3390/biom11060875)
Supplement: Supplementary file 1 [file biomolecules-11-00875-s001.zip]

Archive with 5 entries (5 files):
- Final Figure S1.pdf
- Final Figure S2.pdf
- Final Table S1.pdf
- Final Table S2.pdf
- Final Table S3.pdf
